# Supplementary material for: Alloscopus ramanai sp. nov. (Orchesellidae, Heteromurinae), a new Collembola species from central Thailand, with complete mitochondrial genome and phylogenetic placement
Source: Biodivers Data J. 2026 Jan 23;14:e173157. doi: 10.3897/BDJ.14.e173157 (PMC12859647; doi:10.3897/BDJ.14.e173157)
Supplement: XML Treatment for Alloscopus ramanai [file BDJ.14.e173157-treatment1.xml]

<!DOCTYPE tp:taxon-treatment
  PUBLIC "-//TaxonX//DTD Taxonomic Treatment Publishing DTD v0 20100105//EN" "tax-treatment-NSO.dtd">
<tp:taxon-treatment xmlns:tp="http://www.plazi.org/taxpub"><tp:treatment-meta><mixed-citation publication-type="journal"><person-group><name><surname>Nilsai</surname><given-names>Areeruk</given-names></name><name><surname>Jantarit</surname><given-names>Sopark</given-names></name><name><surname>Jeenthong</surname><given-names>Tadsanai</given-names></name><name><surname>Detcharoen</surname><given-names>Matsapume</given-names></name><name><surname>Jaitrong</surname><given-names>Weeyawat</given-names></name></person-group><article-title><italic><tp:taxon-name><tp:taxon-name-part taxon-name-part-type="genus" reg="Alloscopus">Alloscopus</tp:taxon-name-part> <tp:taxon-name-part taxon-name-part-type="species" reg="ramanai">ramanai</tp:taxon-name-part></tp:taxon-name></italic> sp. nov. (<tp:taxon-name><tp:taxon-name-part taxon-name-part-type="family">Orchesellidae</tp:taxon-name-part></tp:taxon-name>, <tp:taxon-name><tp:taxon-name-part taxon-name-part-type="subfamily">Heteromurinae</tp:taxon-name-part></tp:taxon-name>), a new <tp:taxon-name><tp:taxon-name-part taxon-name-part-type="order">Collembola</tp:taxon-name-part></tp:taxon-name> species from central Thailand, with complete mitochondrial genome and phylogenetic placement</article-title><source>Biodivers Data J</source><day>23</day><month>01</month><year>2026</year><volume>14</volume><pub-id pub-id-type="doi">10.3897/BDJ.14.e173157</pub-id></mixed-citation></tp:treatment-meta><tp:nomenclature><tp:taxon-name><object-id xmlns:xlink="http://www.w3.org/1999/xlink" content-type="arpha" xlink:type="simple">B366DA4D-80AB-57A1-983D-9D385E808AB8</object-id><tp:taxon-name-part taxon-name-part-type="genus">Alloscopus</tp:taxon-name-part> <tp:taxon-name-part taxon-name-part-type="species">ramanai</tp:taxon-name-part><object-id xmlns:xlink="http://www.w3.org/1999/xlink" content-type="zoobank" xlink:type="simple" object-id-type="ZooBank">D8BD8642-7729-4A4D-AEB4-15062CA1A455</object-id><object-id xmlns:xlink="http://www.w3.org/1999/xlink" xlink:type="simple" object-id-type="GenBank">PRJNA1313599</object-id></tp:taxon-name><tp:taxon-authority>Nilsai, Jantarit &amp; Jaitrong</tp:taxon-authority><tp:taxon-status xmlns:xlink="http://www.w3.org/1999/xlink" xlink:type="simple">sp. nov.</tp:taxon-status></tp:nomenclature><tp:treatment-sec sec-type="materials"><title>Materials</title><list list-type="alpha-lower" list-content="occurrences"><list-item><p><bold>Type status:</bold> <named-content xmlns:xlink="http://www.w3.org/1999/xlink" content-type="dwc:typeStatus" xlink:type="simple">Holotype</named-content>. <bold>Occurrence:</bold> recordNumber: <named-content xmlns:xlink="http://www.w3.org/1999/xlink" content-type="dwc:recordNumber" xlink:type="simple"># THA_AN_PKN01_1-001</named-content>; recordedBy: <named-content xmlns:xlink="http://www.w3.org/1999/xlink" content-type="dwc:recordedBy" xlink:type="simple">Nilsai, A, Jantarit, S &amp; Jaitrong, W</named-content>; individualCount: <named-content xmlns:xlink="http://www.w3.org/1999/xlink" content-type="dwc:individualCount" xlink:type="simple">1</named-content>; sex: <named-content xmlns:xlink="http://www.w3.org/1999/xlink" content-type="dwc:sex" xlink:type="simple">Female</named-content>; lifeStage: <named-content xmlns:xlink="http://www.w3.org/1999/xlink" content-type="dwc:lifeStage" xlink:type="simple">adult</named-content>; occurrenceID: <named-content xmlns:xlink="http://www.w3.org/1999/xlink" content-type="dwc:occurrenceID" xlink:type="simple">715D8AE6-3B8E-5488-8EBB-49E70D7B6B75</named-content>; <bold>Taxon:</bold> scientificName: <named-content xmlns:xlink="http://www.w3.org/1999/xlink" content-type="dwc:scientificName" xlink:type="simple"><tp:taxon-name><tp:taxon-name-part taxon-name-part-type="order">Collembola</tp:taxon-name-part></tp:taxon-name></named-content>; phylum: <named-content xmlns:xlink="http://www.w3.org/1999/xlink" content-type="dwc:phylum" xlink:type="simple"><tp:taxon-name><tp:taxon-name-part taxon-name-part-type="phylum">Arthropoda</tp:taxon-name-part></tp:taxon-name></named-content>; class: <named-content xmlns:xlink="http://www.w3.org/1999/xlink" content-type="dwc:class" xlink:type="simple"><tp:taxon-name><tp:taxon-name-part taxon-name-part-type="class">Collembola</tp:taxon-name-part></tp:taxon-name></named-content>; family: <named-content xmlns:xlink="http://www.w3.org/1999/xlink" content-type="dwc:family" xlink:type="simple"><tp:taxon-name><tp:taxon-name-part taxon-name-part-type="family">Orchesellidae</tp:taxon-name-part></tp:taxon-name></named-content>; genus: <named-content xmlns:xlink="http://www.w3.org/1999/xlink" content-type="dwc:genus" xlink:type="simple"><tp:taxon-name><tp:taxon-name-part taxon-name-part-type="genus">Alloscopus</tp:taxon-name-part></tp:taxon-name></named-content>; <bold>Location:</bold> continent: <named-content xmlns:xlink="http://www.w3.org/1999/xlink" content-type="dwc:continent" xlink:type="simple">Asia</named-content>; country: <named-content xmlns:xlink="http://www.w3.org/1999/xlink" content-type="dwc:country" xlink:type="simple">Thailand</named-content>; countryCode: <named-content xmlns:xlink="http://www.w3.org/1999/xlink" content-type="dwc:countryCode" xlink:type="simple">TH</named-content>; county: <named-content xmlns:xlink="http://www.w3.org/1999/xlink" content-type="dwc:county" xlink:type="simple">Pathum Thani</named-content>; locality: <named-content xmlns:xlink="http://www.w3.org/1999/xlink" content-type="dwc:locality" xlink:type="simple">Khlong Luang</named-content>; verbatimLocality: <named-content xmlns:xlink="http://www.w3.org/1999/xlink" content-type="dwc:verbatimLocality" xlink:type="simple">A forest plantation located in a protected zone of the National History Museum Thailand (THNSM) at the Ramanai 9 building in Pathum Thani Province</named-content>; verbatimElevation: <named-content xmlns:xlink="http://www.w3.org/1999/xlink" content-type="dwc:verbatimElevation" xlink:type="simple">4-5</named-content>; minimumElevationInMeters: <named-content xmlns:xlink="http://www.w3.org/1999/xlink" content-type="dwc:minimumElevationInMeters" xlink:type="simple">3</named-content>; maximumElevationInMeters: <named-content xmlns:xlink="http://www.w3.org/1999/xlink" content-type="dwc:maximumElevationInMeters" xlink:type="simple">6</named-content>; verbatimCoordinates: <named-content xmlns:xlink="http://www.w3.org/1999/xlink" content-type="dwc:verbatimCoordinates" xlink:type="simple"><named-content content-type="dwc:verbatimCoordinates" xlink:type="simple">14°3'39.657"N, 100°43'1.782"E</named-content></named-content>; verbatimCoordinateSystem: <named-content xmlns:xlink="http://www.w3.org/1999/xlink" content-type="dwc:verbatimCoordinateSystem" xlink:type="simple">degrees minutes seconds</named-content>; verbatimSRS: <named-content xmlns:xlink="http://www.w3.org/1999/xlink" content-type="dwc:verbatimSRS" xlink:type="simple">WGS84</named-content>; coordinateUncertaintyInMeters: <named-content xmlns:xlink="http://www.w3.org/1999/xlink" content-type="dwc:coordinateUncertaintyInMeters" xlink:type="simple">30</named-content>; <bold>Identification:</bold> identifiedBy: <named-content xmlns:xlink="http://www.w3.org/1999/xlink" content-type="dwc:identifiedBy" xlink:type="simple">Nilsai, A, Jantarit, J &amp; Jaitrong, W</named-content>; <bold>Event:</bold> samplingProtocol: <named-content xmlns:xlink="http://www.w3.org/1999/xlink" content-type="dwc:samplingProtocol" xlink:type="simple">Aspirator (Nilsai, A &amp; Jeenthong, T)</named-content>; year: <named-content xmlns:xlink="http://www.w3.org/1999/xlink" content-type="dwc:year" xlink:type="simple">2025</named-content>; month: <named-content xmlns:xlink="http://www.w3.org/1999/xlink" content-type="dwc:month" xlink:type="simple">iv</named-content>; day: <named-content xmlns:xlink="http://www.w3.org/1999/xlink" content-type="dwc:day" xlink:type="simple">13</named-content>; habitat: <named-content xmlns:xlink="http://www.w3.org/1999/xlink" content-type="dwc:habitat" xlink:type="simple">the leaf litter and soil</named-content>; <bold>Record Level:</bold> language: <named-content xmlns:xlink="http://www.w3.org/1999/xlink" content-type="dwc:language" xlink:type="simple">en</named-content>; <bold>Material Entity:</bold> disposition: <named-content xmlns:xlink="http://www.w3.org/1999/xlink" content-type="dwc:disposition" xlink:type="simple">In the collection of the Animal and Plant Herbarium, Faculty of Science and Digital Innovation, Thaksin University, Thailand (APH-TSU)</named-content></p></list-item><list-item><p><bold>Type status:</bold> <named-content xmlns:xlink="http://www.w3.org/1999/xlink" content-type="dwc:typeStatus" xlink:type="simple">Paratype</named-content>. <bold>Occurrence:</bold> recordNumber: <named-content xmlns:xlink="http://www.w3.org/1999/xlink" content-type="dwc:recordNumber" xlink:type="simple">THNHM-I-0003518 to THNHM-I-00030521</named-content>; recordedBy: <named-content xmlns:xlink="http://www.w3.org/1999/xlink" content-type="dwc:recordedBy" xlink:type="simple">Nilsai, A, Jantarit, S &amp; Jaitrong, W</named-content>; individualCount: <named-content xmlns:xlink="http://www.w3.org/1999/xlink" content-type="dwc:individualCount" xlink:type="simple">4</named-content>; sex: <named-content xmlns:xlink="http://www.w3.org/1999/xlink" content-type="dwc:sex" xlink:type="simple">2 females</named-content>; lifeStage: <named-content xmlns:xlink="http://www.w3.org/1999/xlink" content-type="dwc:lifeStage" xlink:type="simple">2 adults, 2 subadults</named-content>; occurrenceID: <named-content xmlns:xlink="http://www.w3.org/1999/xlink" content-type="dwc:occurrenceID" xlink:type="simple">E6293B1F-E434-58BB-A04B-26BBACB8AA54</named-content>; <bold>Taxon:</bold> phylum: <named-content xmlns:xlink="http://www.w3.org/1999/xlink" content-type="dwc:phylum" xlink:type="simple"><tp:taxon-name><tp:taxon-name-part taxon-name-part-type="phylum">Arthropoda</tp:taxon-name-part></tp:taxon-name></named-content>; class: <named-content xmlns:xlink="http://www.w3.org/1999/xlink" content-type="dwc:class" xlink:type="simple"><tp:taxon-name><tp:taxon-name-part taxon-name-part-type="class">Collembola</tp:taxon-name-part></tp:taxon-name></named-content>; family: <named-content xmlns:xlink="http://www.w3.org/1999/xlink" content-type="dwc:family" xlink:type="simple"><tp:taxon-name><tp:taxon-name-part taxon-name-part-type="family">Orchesellidae</tp:taxon-name-part></tp:taxon-name></named-content>; genus: <named-content xmlns:xlink="http://www.w3.org/1999/xlink" content-type="dwc:genus" xlink:type="simple"><tp:taxon-name><tp:taxon-name-part taxon-name-part-type="genus">Alloscopus</tp:taxon-name-part></tp:taxon-name></named-content>; <bold>Location:</bold> continent: <named-content xmlns:xlink="http://www.w3.org/1999/xlink" content-type="dwc:continent" xlink:type="simple">Asia</named-content>; country: <named-content xmlns:xlink="http://www.w3.org/1999/xlink" content-type="dwc:country" xlink:type="simple">Thailand</named-content>; countryCode: <named-content xmlns:xlink="http://www.w3.org/1999/xlink" content-type="dwc:countryCode" xlink:type="simple">TH</named-content>; county: <named-content xmlns:xlink="http://www.w3.org/1999/xlink" content-type="dwc:county" xlink:type="simple">Pathum Thani</named-content>; locality: <named-content xmlns:xlink="http://www.w3.org/1999/xlink" content-type="dwc:locality" xlink:type="simple">Khlong Luang</named-content>; verbatimLocality: <named-content xmlns:xlink="http://www.w3.org/1999/xlink" content-type="dwc:verbatimLocality" xlink:type="simple">A forest plantation located in a protected zone of the National History Museum Thailand (THNSM) at the Ramanai 9 building in Pathum Thani Province</named-content>; verbatimElevation: <named-content xmlns:xlink="http://www.w3.org/1999/xlink" content-type="dwc:verbatimElevation" xlink:type="simple">4-5</named-content>; minimumElevationInMeters: <named-content xmlns:xlink="http://www.w3.org/1999/xlink" content-type="dwc:minimumElevationInMeters" xlink:type="simple">3</named-content>; maximumElevationInMeters: <named-content xmlns:xlink="http://www.w3.org/1999/xlink" content-type="dwc:maximumElevationInMeters" xlink:type="simple">6</named-content>; verbatimCoordinates: <named-content xmlns:xlink="http://www.w3.org/1999/xlink" content-type="dwc:verbatimCoordinates" xlink:type="simple"><named-content content-type="dwc:verbatimCoordinates" xlink:type="simple">14°3'39.657"N, 100°43'1.782"E</named-content></named-content>; verbatimCoordinateSystem: <named-content xmlns:xlink="http://www.w3.org/1999/xlink" content-type="dwc:verbatimCoordinateSystem" xlink:type="simple">degrees minutes seconds</named-content>; verbatimSRS: <named-content xmlns:xlink="http://www.w3.org/1999/xlink" content-type="dwc:verbatimSRS" xlink:type="simple">WGS84</named-content>; coordinateUncertaintyInMeters: <named-content xmlns:xlink="http://www.w3.org/1999/xlink" content-type="dwc:coordinateUncertaintyInMeters" xlink:type="simple">30</named-content>; <bold>Identification:</bold> identifiedBy: <named-content xmlns:xlink="http://www.w3.org/1999/xlink" content-type="dwc:identifiedBy" xlink:type="simple">Nilsai, A, Jantarit, J &amp; Jaitrong, W</named-content>; <bold>Event:</bold> samplingProtocol: <named-content xmlns:xlink="http://www.w3.org/1999/xlink" content-type="dwc:samplingProtocol" xlink:type="simple">Aspirator (Nilsai, A &amp; Jeenthong, T)</named-content>; year: <named-content xmlns:xlink="http://www.w3.org/1999/xlink" content-type="dwc:year" xlink:type="simple">2025</named-content>; month: <named-content xmlns:xlink="http://www.w3.org/1999/xlink" content-type="dwc:month" xlink:type="simple">iv</named-content>; day: <named-content xmlns:xlink="http://www.w3.org/1999/xlink" content-type="dwc:day" xlink:type="simple">13</named-content>; habitat: <named-content xmlns:xlink="http://www.w3.org/1999/xlink" content-type="dwc:habitat" xlink:type="simple">the leaf litter and soil</named-content>; <bold>Record Level:</bold> language: <named-content xmlns:xlink="http://www.w3.org/1999/xlink" content-type="dwc:language" xlink:type="simple">en</named-content>; <bold>Material Entity:</bold> disposition: <named-content xmlns:xlink="http://www.w3.org/1999/xlink" content-type="dwc:disposition" xlink:type="simple">In the collection of Natural History Museum, Thailand (THNHM)</named-content></p></list-item><list-item><p><bold>Type status:</bold> <named-content xmlns:xlink="http://www.w3.org/1999/xlink" content-type="dwc:typeStatus" xlink:type="simple">Paratype</named-content>. <bold>Occurrence:</bold> recordNumber: <named-content xmlns:xlink="http://www.w3.org/1999/xlink" content-type="dwc:recordNumber" xlink:type="simple"># THA_AN_PKN01-1-002 and # THA_AN_PKN01-1-003</named-content>; recordedBy: <named-content xmlns:xlink="http://www.w3.org/1999/xlink" content-type="dwc:recordedBy" xlink:type="simple">Nilsai, A, Jantarit, S &amp; Jaitrong, W</named-content>; individualCount: <named-content xmlns:xlink="http://www.w3.org/1999/xlink" content-type="dwc:individualCount" xlink:type="simple">2</named-content>; sex: <named-content xmlns:xlink="http://www.w3.org/1999/xlink" content-type="dwc:sex" xlink:type="simple">1 female, 1 subadult</named-content>; lifeStage: <named-content xmlns:xlink="http://www.w3.org/1999/xlink" content-type="dwc:lifeStage" xlink:type="simple">1 adults, 1 subadults</named-content>; occurrenceID: <named-content xmlns:xlink="http://www.w3.org/1999/xlink" content-type="dwc:occurrenceID" xlink:type="simple">ECB9DAEE-BEB9-5D9C-BEA0-E86D98564CFD</named-content>; <bold>Taxon:</bold> phylum: <named-content xmlns:xlink="http://www.w3.org/1999/xlink" content-type="dwc:phylum" xlink:type="simple"><tp:taxon-name><tp:taxon-name-part taxon-name-part-type="phylum">Arthropoda</tp:taxon-name-part></tp:taxon-name></named-content>; class: <named-content xmlns:xlink="http://www.w3.org/1999/xlink" content-type="dwc:class" xlink:type="simple"><tp:taxon-name><tp:taxon-name-part taxon-name-part-type="class">Collembola</tp:taxon-name-part></tp:taxon-name></named-content>; family: <named-content xmlns:xlink="http://www.w3.org/1999/xlink" content-type="dwc:family" xlink:type="simple"><tp:taxon-name><tp:taxon-name-part taxon-name-part-type="family">Orchesellidae</tp:taxon-name-part></tp:taxon-name></named-content>; genus: <named-content xmlns:xlink="http://www.w3.org/1999/xlink" content-type="dwc:genus" xlink:type="simple"><tp:taxon-name><tp:taxon-name-part taxon-name-part-type="genus">Alloscopus</tp:taxon-name-part></tp:taxon-name></named-content>; <bold>Location:</bold> continent: <named-content xmlns:xlink="http://www.w3.org/1999/xlink" content-type="dwc:continent" xlink:type="simple">Asia</named-content>; country: <named-content xmlns:xlink="http://www.w3.org/1999/xlink" content-type="dwc:country" xlink:type="simple">Thailand</named-content>; countryCode: <named-content xmlns:xlink="http://www.w3.org/1999/xlink" content-type="dwc:countryCode" xlink:type="simple">TH</named-content>; county: <named-content xmlns:xlink="http://www.w3.org/1999/xlink" content-type="dwc:county" xlink:type="simple">Pathum Thani</named-content>; locality: <named-content xmlns:xlink="http://www.w3.org/1999/xlink" content-type="dwc:locality" xlink:type="simple">Khlong Luang</named-content>; verbatimLocality: <named-content xmlns:xlink="http://www.w3.org/1999/xlink" content-type="dwc:verbatimLocality" xlink:type="simple">A forest plantation located in a protected zone of the National History Museum Thailand (THNSM) at the Ramanai 9 building in Pathum Thani Province</named-content>; verbatimElevation: <named-content xmlns:xlink="http://www.w3.org/1999/xlink" content-type="dwc:verbatimElevation" xlink:type="simple">4-5</named-content>; minimumElevationInMeters: <named-content xmlns:xlink="http://www.w3.org/1999/xlink" content-type="dwc:minimumElevationInMeters" xlink:type="simple">3</named-content>; maximumElevationInMeters: <named-content xmlns:xlink="http://www.w3.org/1999/xlink" content-type="dwc:maximumElevationInMeters" xlink:type="simple">6</named-content>; verbatimCoordinates: <named-content xmlns:xlink="http://www.w3.org/1999/xlink" content-type="dwc:verbatimCoordinates" xlink:type="simple"><named-content content-type="dwc:verbatimCoordinates" xlink:type="simple">14°3'39.657"N, 100°43'1.782"E</named-content></named-content>; verbatimCoordinateSystem: <named-content xmlns:xlink="http://www.w3.org/1999/xlink" content-type="dwc:verbatimCoordinateSystem" xlink:type="simple">degrees minutes seconds</named-content>; verbatimSRS: <named-content xmlns:xlink="http://www.w3.org/1999/xlink" content-type="dwc:verbatimSRS" xlink:type="simple">WGS84</named-content>; coordinateUncertaintyInMeters: <named-content xmlns:xlink="http://www.w3.org/1999/xlink" content-type="dwc:coordinateUncertaintyInMeters" xlink:type="simple">30</named-content>; <bold>Identification:</bold> identifiedBy: <named-content xmlns:xlink="http://www.w3.org/1999/xlink" content-type="dwc:identifiedBy" xlink:type="simple">Nilsai, A, Jantarit, J &amp; Jaitrong, W</named-content>; <bold>Event:</bold> samplingProtocol: <named-content xmlns:xlink="http://www.w3.org/1999/xlink" content-type="dwc:samplingProtocol" xlink:type="simple">Aspirator (Nilsai, A &amp; Jeenthong, T)</named-content>; year: <named-content xmlns:xlink="http://www.w3.org/1999/xlink" content-type="dwc:year" xlink:type="simple">2025</named-content>; month: <named-content xmlns:xlink="http://www.w3.org/1999/xlink" content-type="dwc:month" xlink:type="simple">iv</named-content>; day: <named-content xmlns:xlink="http://www.w3.org/1999/xlink" content-type="dwc:day" xlink:type="simple">13</named-content>; habitat: <named-content xmlns:xlink="http://www.w3.org/1999/xlink" content-type="dwc:habitat" xlink:type="simple">the leaf litter and soil</named-content>; <bold>Record Level:</bold> language: <named-content xmlns:xlink="http://www.w3.org/1999/xlink" content-type="dwc:language" xlink:type="simple">en</named-content>; <bold>Material Entity:</bold> disposition: <named-content xmlns:xlink="http://www.w3.org/1999/xlink" content-type="dwc:disposition" xlink:type="simple">In the collection of the Animal and Plant Herbarium, Faculty of Science and Digital Innovation, Thaksin University, Thailand (APH-TSU)</named-content></p></list-item><list-item><p><bold>Type status:</bold> <named-content xmlns:xlink="http://www.w3.org/1999/xlink" content-type="dwc:typeStatus" xlink:type="simple">Paratype</named-content>. <bold>Occurrence:</bold> recordedBy: <named-content xmlns:xlink="http://www.w3.org/1999/xlink" content-type="dwc:recordedBy" xlink:type="simple">Nilsai, A, Jantarit, S &amp; Jaitrong, W</named-content>; individualCount: <named-content xmlns:xlink="http://www.w3.org/1999/xlink" content-type="dwc:individualCount" xlink:type="simple">2</named-content>; lifeStage: <named-content xmlns:xlink="http://www.w3.org/1999/xlink" content-type="dwc:lifeStage" xlink:type="simple">2 subadults</named-content>; occurrenceID: <named-content xmlns:xlink="http://www.w3.org/1999/xlink" content-type="dwc:occurrenceID" xlink:type="simple">132709A5-3D36-59FD-99E2-057B20A769F9</named-content>; <bold>Taxon:</bold> phylum: <named-content xmlns:xlink="http://www.w3.org/1999/xlink" content-type="dwc:phylum" xlink:type="simple"><tp:taxon-name><tp:taxon-name-part taxon-name-part-type="phylum">Arthropoda</tp:taxon-name-part></tp:taxon-name></named-content>; class: <named-content xmlns:xlink="http://www.w3.org/1999/xlink" content-type="dwc:class" xlink:type="simple"><tp:taxon-name><tp:taxon-name-part taxon-name-part-type="class">Collembola</tp:taxon-name-part></tp:taxon-name></named-content>; family: <named-content xmlns:xlink="http://www.w3.org/1999/xlink" content-type="dwc:family" xlink:type="simple"><tp:taxon-name><tp:taxon-name-part taxon-name-part-type="family">Orchesellidae</tp:taxon-name-part></tp:taxon-name></named-content>; genus: <named-content xmlns:xlink="http://www.w3.org/1999/xlink" content-type="dwc:genus" xlink:type="simple"><tp:taxon-name><tp:taxon-name-part taxon-name-part-type="genus">Alloscopus</tp:taxon-name-part></tp:taxon-name></named-content>; <bold>Location:</bold> continent: <named-content xmlns:xlink="http://www.w3.org/1999/xlink" content-type="dwc:continent" xlink:type="simple">Asia</named-content>; country: <named-content xmlns:xlink="http://www.w3.org/1999/xlink" content-type="dwc:country" xlink:type="simple">Thailand</named-content>; countryCode: <named-content xmlns:xlink="http://www.w3.org/1999/xlink" content-type="dwc:countryCode" xlink:type="simple">TH</named-content>; county: <named-content xmlns:xlink="http://www.w3.org/1999/xlink" content-type="dwc:county" xlink:type="simple">Pathum Thani</named-content>; locality: <named-content xmlns:xlink="http://www.w3.org/1999/xlink" content-type="dwc:locality" xlink:type="simple">Khlong Luang</named-content>; verbatimLocality: <named-content xmlns:xlink="http://www.w3.org/1999/xlink" content-type="dwc:verbatimLocality" xlink:type="simple">A forest plantation located in a protected zone of the National History Museum Thailand (THNSM) at the Ramanai 9 building in Pathum Thani Province</named-content>; verbatimElevation: <named-content xmlns:xlink="http://www.w3.org/1999/xlink" content-type="dwc:verbatimElevation" xlink:type="simple">4-5</named-content>; minimumElevationInMeters: <named-content xmlns:xlink="http://www.w3.org/1999/xlink" content-type="dwc:minimumElevationInMeters" xlink:type="simple">3</named-content>; maximumElevationInMeters: <named-content xmlns:xlink="http://www.w3.org/1999/xlink" content-type="dwc:maximumElevationInMeters" xlink:type="simple">6</named-content>; verbatimCoordinates: <named-content xmlns:xlink="http://www.w3.org/1999/xlink" content-type="dwc:verbatimCoordinates" xlink:type="simple"><named-content content-type="dwc:verbatimCoordinates" xlink:type="simple">14°3'39.657"N, 100°43'1.782"E</named-content></named-content>; verbatimCoordinateSystem: <named-content xmlns:xlink="http://www.w3.org/1999/xlink" content-type="dwc:verbatimCoordinateSystem" xlink:type="simple">degrees minutes seconds</named-content>; verbatimSRS: <named-content xmlns:xlink="http://www.w3.org/1999/xlink" content-type="dwc:verbatimSRS" xlink:type="simple">WGS84</named-content>; coordinateUncertaintyInMeters: <named-content xmlns:xlink="http://www.w3.org/1999/xlink" content-type="dwc:coordinateUncertaintyInMeters" xlink:type="simple">30</named-content>; <bold>Identification:</bold> identifiedBy: <named-content xmlns:xlink="http://www.w3.org/1999/xlink" content-type="dwc:identifiedBy" xlink:type="simple">Nilsai, A, Jantarit, J &amp; Jaitrong, W</named-content>; <bold>Event:</bold> samplingProtocol: <named-content xmlns:xlink="http://www.w3.org/1999/xlink" content-type="dwc:samplingProtocol" xlink:type="simple">Aspirator (Nilsai, A &amp; Jeenthong, T)</named-content>; year: <named-content xmlns:xlink="http://www.w3.org/1999/xlink" content-type="dwc:year" xlink:type="simple">2025</named-content>; month: <named-content xmlns:xlink="http://www.w3.org/1999/xlink" content-type="dwc:month" xlink:type="simple">iv</named-content>; day: <named-content xmlns:xlink="http://www.w3.org/1999/xlink" content-type="dwc:day" xlink:type="simple">13</named-content>; habitat: <named-content xmlns:xlink="http://www.w3.org/1999/xlink" content-type="dwc:habitat" xlink:type="simple">the leaf litter and soil</named-content>; <bold>Record Level:</bold> language: <named-content xmlns:xlink="http://www.w3.org/1999/xlink" content-type="dwc:language" xlink:type="simple">en</named-content>; <bold>Material Entity:</bold> disposition: <named-content xmlns:xlink="http://www.w3.org/1999/xlink" content-type="dwc:disposition" xlink:type="simple">In the collection of the Princess Maha Chakri Sirindhorn Natural History Museum (NHM-PSU)</named-content></p></list-item></list></tp:treatment-sec><tp:treatment-sec sec-type="Description"><title>Description</title><p>Medium-size <tp:taxon-name><tp:taxon-name-part taxon-name-part-type="family">Orchesellidae</tp:taxon-name-part></tp:taxon-name>, with body length (head + trunk) ranging from 1.1–1.4 mm. Scales present on both sides of Ant. I–II, on both sides of the head, on the entire body, on legs (coxa to femur) and on the ventral tube and furca. Body colour whitish with orange dots (Fig. <xref ref-type="fig" rid="F13488422">1</xref>A). Ocular patch present with small dark spot (Fig. <xref ref-type="fig" rid="F13488422">1</xref>A). Antennae shorter than body (Fig. <xref ref-type="fig" rid="F13488422">1</xref>A, Fig. <xref ref-type="fig" rid="F13488836">2</xref>A and Fig. <xref ref-type="fig" rid="F13488852">6</xref>). Eyes absent. Body slender, not bent nor humped at level of Th. II. Pseudopores present as round, flat discs, as large as mac sockets, present on various parts of body: antennae, head, tergites, coxae and manubrium. On antennae, psp located on tip of Ant. II and III (2 on each segment) (Fig. <xref ref-type="fig" rid="F13488836">2</xref>C). On head, 1+1 psp located laterally anterior to PAO (Fig. <xref ref-type="fig" rid="F13488838">3</xref>F). On tergites, 1+1 psp close to axis from Th. II to Abd. IV (Fig. <xref ref-type="fig" rid="F13488840">4</xref>A). On coxae, 1+1 psp on coxa I and II, located close to longitudinal rows of chaetae (Fig. <xref ref-type="fig" rid="F13488840">4</xref>D). On manubrium, 2+2 dorso-apical ones (Fig. <xref ref-type="fig" rid="F13488850">5</xref>C).</p><p><bold>Antennae</bold>: Antennae elongated, with total length measuring 1.51–2.31 times cephalic diagonal and 0.34–0.48 times as long as body (head + trunk) (n = 4). Ant. I subdivided (Ia and Ib), Ant. III–IV annulated, except for their proximal and distal part (Fig. <xref ref-type="fig" rid="F13488422">1</xref>A, Fig. <xref ref-type="fig" rid="F13488836">2</xref>A and Fig. <xref ref-type="fig" rid="F13488852">6</xref>). Ant. II–III sometimes fused, not annulated. Ant. I(a+b): II: III: IV = 1:0.95–1.10: 1.26–1.36: 1.51–1.62 (Fig. <xref ref-type="fig" rid="F13488422">1</xref>A, Fig. <xref ref-type="fig" rid="F13488836">2</xref>A, Fig. <xref ref-type="fig" rid="F13488838">3</xref>H and Fig. <xref ref-type="fig" rid="F13488852">6</xref>). Antennal chaetae multiple, with ordinary chaetae, S-chaetae and scales (as described in <xref ref-type="bibr" rid="B13488683">Jantarit and Sangsiri (2020)</xref>and <xref ref-type="bibr" rid="B13488572">Jantarit et al. 2025</xref>. Scales oval to rounded and of medium size (11–13 x 16–24 μm). Smooth spiny mic present at base of antennae, with 4 dorsal and 3 ventral on Ant. Ia (Fig. <xref ref-type="fig" rid="F13488838">3</xref>H), 2 internal, 2 external and 1 ventral on Ant. II. Ant. II organ with 2 – 3 swollen S-chaetae distally (Fig. <xref ref-type="fig" rid="F13488836">2</xref>F). Chaetal type morphology of antennae not analysed in this work. Ant. III organ with typical 5 chaetae with two internal paddle-like chaetae in the middle (Fig. <xref ref-type="fig" rid="F13488836">2</xref>E). Subapical organite not distinctly knobbed, apical not enlarged, inserted dorsally near the tip of Ant. IV, with apical guard chaetae (Fig. <xref ref-type="fig" rid="F13488838">3</xref>C).</p><p><bold>Mouthparts</bold>: Prelabral and labral chaetae 4/5, 5, 4, all smooth, acuminate, subequal, except chaetae of proximal row slightly longer than others. Four labral papillae, conical, minute (Fig. <xref ref-type="fig" rid="F13488836">2</xref>G and Fig. <xref ref-type="fig" rid="F13488838">3</xref>B). Ventral complex of labrum with two slightly asymmetrical multi-toothed combs and a pair of thin, sinuous, unequal tubules below. Maxillary outer lobe with 1 basal chaeta, simple maxillary palp, 4 sublobal appendages, all smooth (Fig. <xref ref-type="fig" rid="F13488836">2</xref>G and Fig. <xref ref-type="fig" rid="F13488838">3</xref>D). Labial palp with 5 smooth, acuminate proximal chaetae and 5 papillae (A = 0, B = 5, C = 0, D = 4, E = 4) (Fig. <xref ref-type="fig" rid="F13488836">2</xref>G and Fig. <xref ref-type="fig" rid="F13488838">3</xref>E). Labial papilla E with lateral process subcylindrical apically, not reaching apex of papilla (Fig. <xref ref-type="fig" rid="F13488838">3</xref>E). Mandible asymmetrical (right with 4 and left with 5 teeth) on all examined specimens.</p><p><bold>Ventral head chaetotaxy</bold>: Chaetae of labial basis as M1m2rel1l2, chaetae M1 ciliated, m2, e and l2 smooth, subequal and longest, r and l1 smooth, subequal and shortest (Fig. <xref ref-type="fig" rid="F13488836">2</xref>G and Fig. <xref ref-type="fig" rid="F13488838">3</xref>A). Postlabial quadrangle (PLQ) with 4+4 weakly-serrated chaetae (Fig. <xref ref-type="fig" rid="F13488838">3</xref>A). Dense cover of scales and weakly-serrated chaetae.</p><p><bold>Dorsal head chaetotaxy</bold>: Dorsal cephalic chaetotaxy with stable chaetae arrangement as in Fig. <xref ref-type="fig" rid="F13488838">3</xref>F. Head ‘An’ series with 8+8 chaetae, mac, ‘A’ series with 5+5, mac (A0, A2–A5), A1 as mic; ‘M’ series with 3+3 mac (M1–M3), sutural area with 7+7 mac (S0, S1, S3–6, S6i) and 2 unnamed mic between series ‘M’ and ‘S’; interocular series with 3+3 chaetae (p as mac, t and r as mic); postsutural area with 3+3 mic (Ps2–3 and 5); post-occipital anterior area with 1+1 mac (Pa5), 1+1 short cephalic tric (Pa6) and 1+1 unnamed mic laterally; post-occipital posterior area with 3+3 mic (Pp3 and Pp5–6); head laterally with several unnamed mac. Eyes absent. PAO shape irregular (three overlapping ovals) located just below antennal mac (Fig. <xref ref-type="fig" rid="F13488838">3</xref>F).</p><p><bold>Dorsal chaetotaxy</bold>: Formulas for Th.II–Abd.V: psp formula as 1,1/ 1,1,1,1,0; tric formula as 0,0/0,2,3,2,0; ms formula as 1,0/1,0,1,0,0; sens formula as 2,2/1,3,3,3,3; mac formula as 10,8/3,1,3,4,3. Mac arrangement stable; multiplets anteriorly on Th.II. Th.II with 5+5 anterior central mac (a5, m2, m4, m4i, m4p) and 5+5 posterior mac (p1–3, p5, p2e). Th.III with 6+6 central mac (a2, a4–5, p1–3) and 2+2 lateral mac (a6, m7). Abd.I with 3+3 central mac (m2–4). Abd.II with 1+1 central mac (m3). Abd.III with 1+1 central mac (m3) and 2+2 lateral mac (p6, pm6). Abd.IV with 2+2 central mac (A3, A6); 2+2 lateral mac (E3, F1); and at least 12+12 S-like chaetae. Abd. V with 2+2 central mac (m2–3) and 1+1 lateral mac (m5) (Fig. <xref ref-type="fig" rid="F13488840">4</xref>A).</p><p><bold>Legs</bold>: with ordinary ciliated (mes to mac), smooth chaetae and scales; mic not seen. Scales cover the coxa, trochanter and femur. Tita of leg III is slightly longer than tita of legs I and II. Subcoxa of leg I with 4+4 mac, subcoxa of leg II with 4–5+4–5 mac and 4+4 mes, subcoxa of leg III with 3–4+3–4 mes anteriorly and 3–4+3–4 mac posteriorly. Coxa of leg I with 2 proximal psp, 4–5 anterior mes and 4 posterior mac; coxa of leg II with 5 mac in anterior row, 4–5 mac in posterior row and 1 proximal psp in between, at least row of 2–3 mes posteriorly; coxa of leg III with at least 7 chaetae: 1 mac, 2 mes anteriorly, (5 mac, 1–2 mes posteriorly) and 1 proximal psp (Fig. <xref ref-type="fig" rid="F13488840">4</xref>D). Trochanteral organ with 17–18 smooth, straight, unequal spine-like chaetae (n = 3) (Fig. <xref ref-type="fig" rid="F13488838">3</xref>J). Distal whorl of tita with 9–10 subequal ciliated chaetae, irregularly arranged and a thin, acuminate, clavate tenent hair. Tita with a long, smooth chaeta latero-distally. Presence of one smooth chaeta on tita of leg III latero-distally (one specimen with two smooth chaetae). Ventro-distal smooth chaeta of tita III thin, erected, pointed, longer than tenent hair or unguiculus (Fig. <xref ref-type="fig" rid="F13488850">5</xref>B). Pretarsal minute on the anterior and posterior sides. Unguis with one strong outer tooth and one lateral tooth on each side, inner edge with paired basal teeth and two unpaired teeth. Unguiculus ~ 0.5x as long as the inner edge of unguis, slightly swollen baso-internally, pointed apically with a large outer tooth (Fig. <xref ref-type="fig" rid="F13488850">5</xref>A–B).</p><p><bold>Ventral tube</bold>: Ventral tube about 2 times longer than wide, with scales on the posterior side. Anteriorly with 5+5 subequal ciliated chaetae (Fig. <xref ref-type="fig" rid="F13488836">2</xref>D and Fig. <xref ref-type="fig" rid="F13488840">4</xref>B). The posterior ventral tube not clearly seen in all specimens. Lateral flaps with 11+11 smooth chaetae (Fig. <xref ref-type="fig" rid="F13488840">4</xref>C).</p><p><bold>Furcal complex</bold>: Tenaculum with 1 smooth chaeta and 4 large teeth of decreasing size from the basal to distal one on each ramus (Fig. <xref ref-type="fig" rid="F13488838">3</xref>I). Ratio of manubrium: dens: mucro = 5.11:9:1 (n = 5). Mucrodens is about 2.0 times longer than the manubrium (n = 5). Manubrium dorsally densely covered with ciliated mes with a row of 5–6+5–6 smooth chaetae on each side (Fig. <xref ref-type="fig" rid="F13488850">5</xref>D). Manubrial plate with 2+2 psp and 3 ciliated chaetae (Fig. <xref ref-type="fig" rid="F13488850">5</xref>C). Manubrium ventrally with densely medium-sized scales. Dens curved, tapering, constituted of a rather short basal part hardly crenulated, long medial part with well-defined dorsal crenulations and short, thinner, smooth distal part, smooth section about 4 times as long as the mucro. Dens basally with 1+1 row of 4–5 finely ciliated spines on the inner side (normally with 5+5 with sometimes asymmetry) (Fig. <xref ref-type="fig" rid="F13488850">5</xref>C). Mucro bidentate, without basal spine (Fig. <xref ref-type="fig" rid="F13488850">5</xref>E).</p><p><bold>Genital plate</bold>: Female with 2+2 smooth mic, 1 pair on anterior and posterior lobes (Fig. <xref ref-type="fig" rid="F13488838">3</xref>G). Male was not found in this study.</p></tp:treatment-sec><tp:treatment-sec sec-type="Diagnosis"><title>Diagnosis</title><p><italic><tp:taxon-name><tp:taxon-name-part taxon-name-part-type="genus" reg="Alloscopus">Alloscopus</tp:taxon-name-part> <tp:taxon-name-part taxon-name-part-type="species" reg="ramanai">ramanai</tp:taxon-name-part></tp:taxon-name></italic> <bold>sp. nov.</bold> exhibits the morphological similarity to <italic><tp:taxon-name><tp:taxon-name-part taxon-name-part-type="genus" reg="Alloscopus">A.</tp:taxon-name-part> <tp:taxon-name-part taxon-name-part-type="species" reg="tetracanthus">tetracanthus</tp:taxon-name-part></tp:taxon-name></italic> <xref ref-type="bibr" rid="B13798457">Börner 1906</xref>, a species reported from Australia, Indonesia, Malaysia, Singapore, Papua New Guinea, India, New Britain, Micronesia and Thailand (Chiang Mai Province). Both species share several morphological characters, including a dark red eye patch with reddish to dark dot pigmentation, a semi-divided PAO, labial basis M1(m)m2rel1l2, four spiniform labral papillae, 4–5 central and 4–5 posterior mac on Th. II, six central mac on Th. III, two central mac on Abd. IV, 0–2 inner unpaired ungual teeth, the presence of teeth on the unguiculus, smooth chaetae on the tibiotarsi, a similar number of chaetae on the manubrium and 4–7 spines on the dens. However, <italic><tp:taxon-name><tp:taxon-name-part taxon-name-part-type="genus" reg="Alloscopus">Alloscopus</tp:taxon-name-part> <tp:taxon-name-part taxon-name-part-type="species" reg="ramanai">ramanai</tp:taxon-name-part></tp:taxon-name></italic> <bold>sp. nov.</bold> can be distinguished from <italic><tp:taxon-name><tp:taxon-name-part taxon-name-part-type="genus" reg="Alloscopus">A.</tp:taxon-name-part> <tp:taxon-name-part taxon-name-part-type="species" reg="tetracanthus">tetracanthus</tp:taxon-name-part></tp:taxon-name></italic> by the absence of eyes (vs. 1+1), orange dot pigmentation (vs. lack of pigmentation) and the presence of five macrochaetae on the “A” series of the dorsal head chaetotaxy (vs. four). Furthermore, <italic><tp:taxon-name><tp:taxon-name-part taxon-name-part-type="genus" reg="Alloscopus">A.</tp:taxon-name-part> <tp:taxon-name-part taxon-name-part-type="species" reg="ramanai">ramanai</tp:taxon-name-part></tp:taxon-name></italic> <bold>sp. nov.</bold> can be separated from all other Thai <italic><tp:taxon-name><tp:taxon-name-part taxon-name-part-type="genus" reg="Alloscopus">Alloscopus</tp:taxon-name-part></tp:taxon-name></italic> species by the following unique combination of characters: (1) two lateral mac on Abd. III (vs. one in other species); (2) two lateral mac on Abd. IV (vs. four in other species); and (3) five chaetae on the anterior face of the ventral tube (vs. 8+8 in <italic><tp:taxon-name><tp:taxon-name-part taxon-name-part-type="genus" reg="Alloscopus">A.</tp:taxon-name-part> <tp:taxon-name-part taxon-name-part-type="species" reg="tetracanthus">tetracanthus</tp:taxon-name-part></tp:taxon-name></italic>, 7–9+7–9 in <italic><tp:taxon-name><tp:taxon-name-part taxon-name-part-type="genus" reg="Alloscopus">A.</tp:taxon-name-part> <tp:taxon-name-part taxon-name-part-type="species" reg="whitteni">whitteni</tp:taxon-name-part></tp:taxon-name></italic>, 9+9 in <italic><tp:taxon-name><tp:taxon-name-part taxon-name-part-type="genus" reg="Alloscopus">A.</tp:taxon-name-part> <tp:taxon-name-part taxon-name-part-type="species" reg="namtip">namtip</tp:taxon-name-part></tp:taxon-name></italic>, 6+6 in <italic><tp:taxon-name><tp:taxon-name-part taxon-name-part-type="genus" reg="Alloscopus">A.</tp:taxon-name-part> <tp:taxon-name-part taxon-name-part-type="species" reg="jantapasoae">jantapasoae</tp:taxon-name-part></tp:taxon-name></italic> and 7+7 in <italic><tp:taxon-name><tp:taxon-name-part taxon-name-part-type="genus" reg="Alloscopus">A.</tp:taxon-name-part> <tp:taxon-name-part taxon-name-part-type="species" reg="sago">sago</tp:taxon-name-part></tp:taxon-name></italic>). Diagnostic characters of this new species and all known six species in Thailand are provided in Table <xref ref-type="table" rid="T13798832">1</xref>.</p></tp:treatment-sec><tp:treatment-sec sec-type="Etymology"><title>Etymology</title><p>The new species was collected in the vicinity of the Rama 9 Museum, part of the National Science Museum, Thailand, which serves as the locality. The specific epithet <tp:taxon-name><tp:taxon-name-part taxon-name-part-type="genus" reg="Alloscopus"/><tp:taxon-name-part taxon-name-part-type="species" reg="ramanai">ramanai</tp:taxon-name-part></tp:taxon-name> is derived from the name of the Museum and is used as a noun in apposition, honouring the institution.</p></tp:treatment-sec><tp:treatment-sec sec-type="Distribution"><title>Distribution</title><p>Pathum Thani, Thailand (central part).</p></tp:treatment-sec><tp:treatment-sec sec-type="Ecology"><title>Ecology</title><p>The new species was found and collected from the leaf litter and soil near a lotus pond (Bueng Bua) at a forest plantation, located in a protected zone managed by the staff of the National History Museum Thailand (NSM) at the Rama 9 (Ramanai) building in Pathum Thani Province. The plantation is designated for the education and conservation of tropical plant species. The area supports a heterogeneous assemblage of vegetation, including wetland and mangrove-associated taxa (e.g. <italic><tp:taxon-name><tp:taxon-name-part taxon-name-part-type="genus" reg="Rhizophora">Rhizophora</tp:taxon-name-part></tp:taxon-name></italic> spp., <italic><tp:taxon-name><tp:taxon-name-part taxon-name-part-type="genus" reg="Sonneratia">Sonneratia</tp:taxon-name-part></tp:taxon-name></italic> sp.) as well as terrestrial tropical plant families such as <tp:taxon-name><tp:taxon-name-part taxon-name-part-type="family">Anacardiaceae</tp:taxon-name-part></tp:taxon-name> and <tp:taxon-name><tp:taxon-name-part taxon-name-part-type="family">Fabaceae</tp:taxon-name-part></tp:taxon-name> (Fig. <xref ref-type="fig" rid="F13488422">1</xref>B–C). According to Good’s biogeographic classification (<xref ref-type="bibr" rid="B13798543">Good 1974</xref>), central Thailand lies within the Indo-Malayan (Oriental) Region of the Palaeotropical Kingdom. The local climate is classified as tropical savannah with a dry winter (Aw) under the Köppen-Geiger climate classification system (<xref ref-type="bibr" rid="B13798569">Kottek et al. 2006</xref>).</p></tp:treatment-sec><tp:treatment-sec><!--Section generated to contain objects referenced in tp:taxon-treatment.--><fig id="F13488422" position="float" orientation="portrait"><object-id xmlns:xlink="http://www.w3.org/1999/xlink" content-type="arpha" xlink:type="simple">7F80F321-170E-51A8-844C-E97330B45E75</object-id><object-id xmlns:xlink="http://www.w3.org/1999/xlink" content-type="doi" xlink:type="simple">10.3897/BDJ.14.e173157.figure8</object-id><label>Figure 1.</label><caption><p><bold>A</bold> Habitus of <italic><tp:taxon-name><tp:taxon-name-part taxon-name-part-type="genus" reg="Alloscopus">Alloscopus</tp:taxon-name-part> <tp:taxon-name-part taxon-name-part-type="species" reg="ramanai">ramanai</tp:taxon-name-part></tp:taxon-name></italic> <bold>sp. nov.</bold> (SEM image, upper; wet specimen, lower). Scale bars = 0.5 mm; <bold>B–C</bold> The type locality of the new species, a forest plantation of the Natural History Museum of the National Science Museum Thailand (THNHM); <bold>D</bold> The localities of <italic><tp:taxon-name><tp:taxon-name-part taxon-name-part-type="genus" reg="Alloscopus">Alloscopus</tp:taxon-name-part></tp:taxon-name></italic> recorded in Thailand. 1, <italic><tp:taxon-name><tp:taxon-name-part taxon-name-part-type="genus" reg="Alloscopus">A.</tp:taxon-name-part> <tp:taxon-name-part taxon-name-part-type="species" reg="tetracanthus">tetracanthus</tp:taxon-name-part></tp:taxon-name></italic> Börner, 1906 and <italic><tp:taxon-name><tp:taxon-name-part taxon-name-part-type="genus" reg="Alloscopus">A.</tp:taxon-name-part> <tp:taxon-name-part taxon-name-part-type="species" reg="thailandensis">thailandensis</tp:taxon-name-part></tp:taxon-name></italic> Mari Mutt, 1985. 2, <italic><tp:taxon-name><tp:taxon-name-part taxon-name-part-type="genus" reg="Alloscopus">A.</tp:taxon-name-part> <tp:taxon-name-part taxon-name-part-type="species" reg="whitteni">whitteni</tp:taxon-name-part></tp:taxon-name></italic> Jantarit &amp; Sangsiri, 2020. 3, <italic><tp:taxon-name><tp:taxon-name-part taxon-name-part-type="genus" reg="Alloscopus">A.</tp:taxon-name-part> <tp:taxon-name-part taxon-name-part-type="species" reg="namtip">namtip</tp:taxon-name-part></tp:taxon-name></italic> Jantarit &amp; Sangsiri, 2020. 4, <italic><tp:taxon-name><tp:taxon-name-part taxon-name-part-type="genus" reg="Alloscopus">A.</tp:taxon-name-part> <tp:taxon-name-part taxon-name-part-type="species" reg="jantapasoae">jantapasoae</tp:taxon-name-part></tp:taxon-name></italic> Jantarit, Nilsai &amp; Manee, 2025. 5, <italic><tp:taxon-name><tp:taxon-name-part taxon-name-part-type="genus" reg="Alloscopus">A.</tp:taxon-name-part> <tp:taxon-name-part taxon-name-part-type="species" reg="sago">sago</tp:taxon-name-part></tp:taxon-name></italic> Jantarit &amp; Manee, 2025.</p></caption><graphic xmlns:xlink="http://www.w3.org/1999/xlink" xlink:href="bdj-14-e173157-g001.jpg" position="float" id="oo_1504900.jpg" orientation="portrait" xlink:type="simple"><uri content-type="original_file" xlink:type="simple">https://binary.pensoft.net/fig/1504900</uri></graphic></fig><fig id="F13488836" position="float" orientation="portrait"><object-id xmlns:xlink="http://www.w3.org/1999/xlink" content-type="arpha" xlink:type="simple">35F2107A-3225-524E-95CC-66F1F0E03020</object-id><object-id xmlns:xlink="http://www.w3.org/1999/xlink" content-type="doi" xlink:type="simple">10.3897/BDJ.14.e173157.figure8</object-id><label>Figure 2.</label><caption><p><italic><tp:taxon-name><tp:taxon-name-part taxon-name-part-type="genus" reg="Alloscopus">Alloscopus</tp:taxon-name-part> <tp:taxon-name-part taxon-name-part-type="species" reg="ramanai">ramanai</tp:taxon-name-part></tp:taxon-name></italic> <bold>sp. nov.</bold> (SEM) <bold>A</bold> Habitus; <bold>B</bold> Tip of Ant. IV; <bold>C</bold> Position of pseudopores on Ant. III; <bold>D</bold> Anterior-lateral view of ventral tube; <bold>E</bold> Right Ant. III organ; <bold>F</bold> Right Ant. II organ; <bold>G</bold> Ventral part of the head shows labial basis, maxillary outer lobe (red arrow) and labial papillae (black arrow).</p></caption><graphic xmlns:xlink="http://www.w3.org/1999/xlink" xlink:href="bdj-14-e173157-g002.jpg" position="float" id="oo_1505036.jpg" orientation="portrait" xlink:type="simple"><uri content-type="original_file" xlink:type="simple">https://binary.pensoft.net/fig/1505036</uri></graphic></fig><fig id="F13488852" position="float" orientation="portrait"><object-id xmlns:xlink="http://www.w3.org/1999/xlink" content-type="arpha" xlink:type="simple">9DFCB8AD-7EE2-5570-9FA0-23B118BC732C</object-id><object-id xmlns:xlink="http://www.w3.org/1999/xlink" content-type="doi" xlink:type="simple">10.3897/BDJ.14.e173157.figure8</object-id><label>Figure 6.</label><caption><p>Mitochondrial genome of <italic><tp:taxon-name><tp:taxon-name-part taxon-name-part-type="genus" reg="Alloscopus">Alloscopus</tp:taxon-name-part> <tp:taxon-name-part taxon-name-part-type="species" reg="ramanai">ramanai</tp:taxon-name-part></tp:taxon-name></italic> <bold>sp. nov.</bold> Genes are shown in red. The outermost and the next inner circles represent plus and minus strands, respectively. GC skew and GC content are shown in blue and grey, respectively. Scale bars = 0.5 mm.</p></caption><graphic xmlns:xlink="http://www.w3.org/1999/xlink" xlink:href="bdj-14-e173157-g006.jpg" position="float" id="oo_1414318.jpg" orientation="portrait" xlink:type="simple"><uri content-type="original_file" xlink:type="simple">https://binary.pensoft.net/fig/1414318</uri></graphic></fig><fig id="F13488838" position="float" orientation="portrait"><object-id xmlns:xlink="http://www.w3.org/1999/xlink" content-type="arpha" xlink:type="simple">5B3413D9-668E-518F-B4CE-2DE6D5194357</object-id><object-id xmlns:xlink="http://www.w3.org/1999/xlink" content-type="doi" xlink:type="simple">10.3897/BDJ.14.e173157.figure8</object-id><label>Figure 3.</label><caption><p><italic><tp:taxon-name><tp:taxon-name-part taxon-name-part-type="genus" reg="Alloscopus">Alloscopus</tp:taxon-name-part> <tp:taxon-name-part taxon-name-part-type="species" reg="ramanai">ramanai</tp:taxon-name-part></tp:taxon-name></italic> <bold>sp. nov. A</bold> Head ventral chaetotaxy anteriorly; <bold>B</bold> Labial papillae; <bold>C</bold> Tip of Ant. IV with subapical organite and guard chaeta; <bold>D</bold> Maxillary outer lobe (left side); <bold>E</bold> Labial palp (right side); <bold>F</bold> Dorsal cephalic chaetotaxy (left side); <bold>G</bold> Genital plate of female; <bold>H</bold> Left Ant Ia; <bold>I</bold> Tenaculum; <bold>J</bold> Trochanteral organ.</p></caption><graphic xmlns:xlink="http://www.w3.org/1999/xlink" xlink:href="bdj-14-e173157-g003.jpg" position="float" id="oo_1504901.jpg" orientation="portrait" xlink:type="simple"><uri content-type="original_file" xlink:type="simple">https://binary.pensoft.net/fig/1504901</uri></graphic></fig><fig id="F13488840" position="float" orientation="portrait"><object-id xmlns:xlink="http://www.w3.org/1999/xlink" content-type="arpha" xlink:type="simple">0208FE5D-ABFD-5CA0-B909-65B2F3091795</object-id><object-id xmlns:xlink="http://www.w3.org/1999/xlink" content-type="doi" xlink:type="simple">10.3897/BDJ.14.e173157.figure8</object-id><label>Figure 4.</label><caption><p><italic><tp:taxon-name><tp:taxon-name-part taxon-name-part-type="genus" reg="Alloscopus">Alloscopus</tp:taxon-name-part> <tp:taxon-name-part taxon-name-part-type="species" reg="ramanai">ramanai</tp:taxon-name-part></tp:taxon-name></italic> <bold>sp. nov. A</bold> Body chaetotaxy (left side); <bold>B</bold> Anterior ventral tube; <bold>C</bold> Lateral flap; <bold>D</bold> Outer chaetotaxy of coxae I–III (left side).</p></caption><graphic xmlns:xlink="http://www.w3.org/1999/xlink" xlink:href="bdj-14-e173157-g004.jpg" position="float" id="oo_1504902.jpg" orientation="portrait" xlink:type="simple"><uri content-type="original_file" xlink:type="simple">https://binary.pensoft.net/fig/1504902</uri></graphic></fig><fig id="F13488850" position="float" orientation="portrait"><object-id xmlns:xlink="http://www.w3.org/1999/xlink" content-type="arpha" xlink:type="simple">973EC609-5719-5C0C-990E-5692ACABF049</object-id><object-id xmlns:xlink="http://www.w3.org/1999/xlink" content-type="doi" xlink:type="simple">10.3897/BDJ.14.e173157.figure8</object-id><label>Figure 5.</label><caption><p><italic><tp:taxon-name><tp:taxon-name-part taxon-name-part-type="genus" reg="Alloscopus">Alloscopus</tp:taxon-name-part> <tp:taxon-name-part taxon-name-part-type="species" reg="ramanai">ramanai</tp:taxon-name-part></tp:taxon-name></italic> <bold>sp. nov</bold>. <bold>A</bold> Claw complex I (SEM); <bold>B</bold> Claw complex III (SEM); <bold>C</bold> Manubrial plaque and proximal part of dens and rows of spines; <bold>D</bold> SEM photograph of dorso-lateral manubrium and dens basally showing rows of smooth chaetae (yellow arrows); <bold>E</bold> SEM photograph of Mucro.</p></caption><graphic xmlns:xlink="http://www.w3.org/1999/xlink" xlink:href="bdj-14-e173157-g005.jpg" position="float" id="oo_1504914.jpg" orientation="portrait" xlink:type="simple"><uri content-type="original_file" xlink:type="simple">https://binary.pensoft.net/fig/1504914</uri></graphic></fig><table-wrap id="T13798832" position="float" orientation="portrait"><label>Table 1.</label><caption><p>Morphological comparisons amongst Thai <italic><tp:taxon-name><tp:taxon-name-part taxon-name-part-type="genus" reg="Alloscopus">Alloscopus</tp:taxon-name-part></tp:taxon-name></italic> species. The symbol ‘?’ indicates missing or uncertain information in the sources. Characters shown in bold represent traits unique to the new species.</p></caption><table rules="all" border="0"><tbody><tr><td rowspan="1" colspan="1">
              <bold>Characteristics/species</bold>
            </td><td rowspan="1" colspan="1">
              <bold>
                <italic>
                  <tp:taxon-name><tp:taxon-name-part taxon-name-part-type="genus" reg="Alloscopus">A.</tp:taxon-name-part> <tp:taxon-name-part taxon-name-part-type="species" reg="tetracanthus">tetracanthus</tp:taxon-name-part></tp:taxon-name>
                </italic>
              </bold>
            </td><td rowspan="1" colspan="1">
              <bold>
                <italic>
                  <tp:taxon-name><tp:taxon-name-part taxon-name-part-type="genus" reg="Alloscopus">A.</tp:taxon-name-part> <tp:taxon-name-part taxon-name-part-type="species" reg="thailandensis">thailandensis</tp:taxon-name-part></tp:taxon-name>
                </italic>
              </bold>
            </td><td rowspan="1" colspan="1">
              <bold>
                <italic>
                  <tp:taxon-name><tp:taxon-name-part taxon-name-part-type="genus" reg="Alloscopus">A.</tp:taxon-name-part> <tp:taxon-name-part taxon-name-part-type="species" reg="whitteni">whitteni</tp:taxon-name-part></tp:taxon-name>
                </italic>
              </bold>
            </td><td rowspan="1" colspan="1">
              <bold>
                <italic>
                  <tp:taxon-name><tp:taxon-name-part taxon-name-part-type="genus" reg="Alloscopus">A.</tp:taxon-name-part> <tp:taxon-name-part taxon-name-part-type="species" reg="namtip">namtip</tp:taxon-name-part></tp:taxon-name>
                </italic>
              </bold>
            </td><td rowspan="1" colspan="1">
              <bold>
                <italic>
                  <tp:taxon-name><tp:taxon-name-part taxon-name-part-type="genus" reg="Alloscopus">A.</tp:taxon-name-part> <tp:taxon-name-part taxon-name-part-type="species" reg="jantapasoae">jantapasoae</tp:taxon-name-part></tp:taxon-name>
                </italic>
              </bold>
            </td><td rowspan="1" colspan="1">
              <bold>
                <italic>
                  <tp:taxon-name><tp:taxon-name-part taxon-name-part-type="genus" reg="Alloscopus">A.</tp:taxon-name-part> <tp:taxon-name-part taxon-name-part-type="species" reg="sago">sago</tp:taxon-name-part></tp:taxon-name>
                </italic>
              </bold>
            </td><td rowspan="1" colspan="1">
              <bold><italic><tp:taxon-name><tp:taxon-name-part taxon-name-part-type="genus" reg="Alloscopus">A.</tp:taxon-name-part> <tp:taxon-name-part taxon-name-part-type="species" reg="ramanai">ramanai</tp:taxon-name-part></tp:taxon-name></italic> sp.nov.</bold>
            </td></tr><tr><td rowspan="1" colspan="1">Body length (mm)</td><td rowspan="1" colspan="1">1.6</td><td rowspan="1" colspan="1">1.7</td><td rowspan="1" colspan="1">1.7</td><td rowspan="1" colspan="1">1.6</td><td rowspan="1" colspan="1">1.3–1.7</td><td rowspan="1" colspan="1">1.2–1.5</td><td rowspan="1" colspan="1">1.1–1.4</td></tr><tr><td rowspan="1" colspan="1">Ant./head (mm)</td><td rowspan="1" colspan="1">2.2</td><td rowspan="1" colspan="1">?</td><td rowspan="1" colspan="1">1.5</td><td rowspan="1" colspan="1">2</td><td rowspan="1" colspan="1">1.59–2.0</td><td rowspan="1" colspan="1">1.8–2.5</td><td rowspan="1" colspan="1">1.5–2.3</td></tr><tr><td rowspan="1" colspan="1">Eye patch</td><td rowspan="1" colspan="1">absent to reddish-brown</td><td rowspan="1" colspan="1">dark red</td><td rowspan="1" colspan="1">dark red</td><td rowspan="1" colspan="1">dark red</td><td rowspan="1" colspan="1">dark red</td><td rowspan="1" colspan="1">dark red</td><td rowspan="1" colspan="1">dark</td></tr><tr><td rowspan="1" colspan="1">Number of eyes</td><td rowspan="1" colspan="1">1+1</td><td rowspan="1" colspan="1">0+0</td><td rowspan="1" colspan="1">?</td><td rowspan="1" colspan="1">?</td><td rowspan="1" colspan="1">0+0</td><td rowspan="1" colspan="1">0+0</td><td rowspan="1" colspan="1">0+0</td></tr><tr><td rowspan="1" colspan="1">Pigmentation</td><td rowspan="1" colspan="1">absent</td><td rowspan="1" colspan="1">?</td><td rowspan="1" colspan="1">orange dots</td><td rowspan="1" colspan="1">absent</td><td rowspan="1" colspan="1">orange dots</td><td rowspan="1" colspan="1">absent</td><td rowspan="1" colspan="1">orange dots</td></tr><tr><td rowspan="1" colspan="1">Ant. IV apical pin chaeta</td><td rowspan="1" colspan="1">present or absent</td><td rowspan="1" colspan="1">present</td><td rowspan="1" colspan="1">absent</td><td rowspan="1" colspan="1">absent</td><td rowspan="1" colspan="1">absent</td><td rowspan="1" colspan="1">absent</td><td rowspan="1" colspan="1">absent</td></tr><tr><td rowspan="1" colspan="1">PAO shape</td><td rowspan="1" colspan="1">semi-divided</td><td rowspan="1" colspan="1">oval</td><td rowspan="1" colspan="1">semi-divided</td><td rowspan="1" colspan="1">semi-divided</td><td rowspan="1" colspan="1">semi-divided</td><td rowspan="1" colspan="1">semidivided</td><td rowspan="1" colspan="1">semidivided</td></tr><tr><td rowspan="1" colspan="1">Head Chaetotaxy</td><td rowspan="1" colspan="1"/><td rowspan="1" colspan="1"/><td rowspan="1" colspan="1"/><td rowspan="1" colspan="1"/><td rowspan="1" colspan="1"/><td rowspan="1" colspan="1"/><td rowspan="1" colspan="1"/></tr><tr><td rowspan="1" colspan="1">An</td><td rowspan="1" colspan="1">?</td><td rowspan="1" colspan="1">3?</td><td rowspan="1" colspan="1">8</td><td rowspan="1" colspan="1">9</td><td rowspan="1" colspan="1">9</td><td rowspan="1" colspan="1">8</td><td rowspan="1" colspan="1">8</td></tr><tr><td rowspan="1" colspan="1">A</td><td rowspan="1" colspan="1">4 (A0, A2–A4)</td><td rowspan="1" colspan="1">5 (A0, A2–A5)</td><td rowspan="1" colspan="1">5 (A0, A2–A5)</td><td rowspan="1" colspan="1">4 (A0, A2–A4)</td><td rowspan="1" colspan="1">4 (A0, A2–A4)</td><td rowspan="1" colspan="1">5 (A0, A2–A5)</td><td rowspan="1" colspan="1">5 (A0, A2–A5)</td></tr><tr><td rowspan="1" colspan="1">Labial basis</td><td rowspan="1" colspan="1">M1(m1)m2rel1l2</td><td rowspan="1" colspan="1">M1m2?el1l2</td><td rowspan="1" colspan="1">M1m2rel1(l2)</td><td rowspan="1" colspan="1">M1m2rEl1(l2)</td><td rowspan="1" colspan="1">M1m2_el1l2</td><td rowspan="1" colspan="1">M1m2rel1l2</td><td rowspan="1" colspan="1">M1m2rel1l2</td></tr><tr><td rowspan="1" colspan="1">Chaetae of PLQ</td><td rowspan="1" colspan="1">?</td><td rowspan="1" colspan="1">smooth</td><td rowspan="1" colspan="1">weakly serrated</td><td rowspan="1" colspan="1">weakly serrated</td><td rowspan="1" colspan="1">weakly serrated</td><td rowspan="1" colspan="1">weakly serrated</td><td rowspan="1" colspan="1">weakly serrated</td></tr><tr><td rowspan="1" colspan="1">Length of the l.p. to papilla E</td><td rowspan="1" colspan="1">1/3</td><td rowspan="1" colspan="1">1/2</td><td rowspan="1" colspan="1">1/2</td><td rowspan="1" colspan="1">1/3</td><td rowspan="1" colspan="1">3/4</td><td rowspan="1" colspan="1">3/4</td><td rowspan="1" colspan="1">1/2</td></tr><tr><td rowspan="1" colspan="1">Appendices in papilla E</td><td rowspan="1" colspan="1">?</td><td rowspan="1" colspan="1">3</td><td rowspan="1" colspan="1">5</td><td rowspan="1" colspan="1">5</td><td rowspan="1" colspan="1">5</td><td rowspan="1" colspan="1">5</td><td rowspan="1" colspan="1">5</td></tr><tr><td rowspan="1" colspan="1">Spiniform labral papillae</td><td rowspan="1" colspan="1">4</td><td rowspan="1" colspan="1">2</td><td rowspan="1" colspan="1">4</td><td rowspan="1" colspan="1">2</td><td rowspan="1" colspan="1">4</td><td rowspan="1" colspan="1">4</td><td rowspan="1" colspan="1">4</td></tr><tr><td rowspan="1" colspan="1">Chaetotaxy of Th. II</td><td rowspan="1" colspan="1">9–10+9–10</td><td rowspan="1" colspan="1">12+12</td><td rowspan="1" colspan="1">10+10</td><td rowspan="1" colspan="1">11+11</td><td rowspan="1" colspan="1">11+11</td><td rowspan="1" colspan="1">9+9</td><td rowspan="1" colspan="1">10+10</td></tr><tr><td rowspan="1" colspan="1">central mac</td><td rowspan="1" colspan="1">4–5+4–5 (a5, m2, m4, (m4p), m4i)</td><td rowspan="1" colspan="1">6+6 (a5, m2, m2i, m4, m4p, m4i)</td><td rowspan="1" colspan="1">5+5 (a5, m2, m4, m4p, m4i)</td><td rowspan="1" colspan="1">6+6 (a5, m2, m2i, m4, m4p, m4i)</td><td rowspan="1" colspan="1">6+6 (a5, m2, m2i, m4, m4p, m4i)</td><td rowspan="1" colspan="1">4+4 (a5, m2, m4, m4p)</td><td rowspan="1" colspan="1">5+5 (a5, m2, m4, m4p, m4i)</td></tr><tr><td rowspan="1" colspan="1">posterior mac</td><td rowspan="1" colspan="1">4–5+4–5 (p1–2, (p3), p4–5)</td><td rowspan="1" colspan="1">6+6 (p1–2, p4–6, 1p)</td><td rowspan="1" colspan="1">5+5 (p1–3, p2e, p5)</td><td rowspan="1" colspan="1">5+5 (p1–3, p2e, p5)</td><td rowspan="1" colspan="1">5+5 (p1–3, p2e, p5)</td><td rowspan="1" colspan="1">5+5 (p1–3, p2e, p5)</td><td rowspan="1" colspan="1">5+5 (p1–3, p2e, p5)</td></tr><tr><td rowspan="1" colspan="1">Chaetotaxy of Th. III</td><td rowspan="1" colspan="1">6+6?</td><td rowspan="1" colspan="1">7+7</td><td rowspan="1" colspan="1">7+7</td><td rowspan="1" colspan="1">7+7</td><td rowspan="1" colspan="1">7+7</td><td rowspan="1" colspan="1">7+7</td><td rowspan="1" colspan="1">8+8</td></tr><tr><td rowspan="1" colspan="1">central mac</td><td rowspan="1" colspan="1">6+6 (p1–3, p1a, a4–5)</td><td rowspan="1" colspan="1">6+6 (p1–3, p1a, a4–5)</td><td rowspan="1" colspan="1">6+6 (p1–3, p1a,, a4–5)</td><td rowspan="1" colspan="1">6+6 (p1–3, p1a, a4-5)</td><td rowspan="1" colspan="1">6+6 (p1–3, p1a, a4–5)</td><td rowspan="1" colspan="1">6+6 (p1–3, p1a, a4–5)</td><td rowspan="1" colspan="1">6+6 (p1–3, a2, a4–5)</td></tr><tr><td rowspan="1" colspan="1">lateral mac</td><td rowspan="1" colspan="1">?</td><td rowspan="1" colspan="1">1+1 (a6)</td><td rowspan="1" colspan="1">1+1 (a6)</td><td rowspan="1" colspan="1">1+1 (a6)</td><td rowspan="1" colspan="1">1+1 (a6)</td><td rowspan="1" colspan="1">1+1 (a6)</td><td rowspan="1" colspan="1">2+2 (a6, m7)</td></tr><tr><td rowspan="1" colspan="1">Chaetotaxy of Abd IV</td><td rowspan="1" colspan="1">?</td><td rowspan="1" colspan="1">?</td><td rowspan="1" colspan="1">6+6</td><td rowspan="1" colspan="1">6+6</td><td rowspan="1" colspan="1">7+7</td><td rowspan="1" colspan="1">6+6</td><td rowspan="1" colspan="1">4+4</td></tr><tr><td rowspan="1" colspan="1">central mac</td><td rowspan="1" colspan="1">2+2 (A6, B5)</td><td rowspan="1" colspan="1">2+2 (?)</td><td rowspan="1" colspan="1">2+2 (A6, B5)</td><td rowspan="1" colspan="1">2+2 (A6, B5)</td><td rowspan="1" colspan="1">3+3 (A6, B6, C2)</td><td rowspan="1" colspan="1">2+2 (A6, B5)</td><td rowspan="1" colspan="1">2+2 (A6, B5)</td></tr><tr><td rowspan="1" colspan="1">lateral mac</td><td rowspan="1" colspan="1">?</td><td rowspan="1" colspan="1">?</td><td rowspan="1" colspan="1">4+4 (E1, E3–4, Ee)</td><td rowspan="1" colspan="1">4+4 (E1, E3–4, Ee)</td><td rowspan="1" colspan="1">4+4 (E1, E3–4, Ee)</td><td rowspan="1" colspan="1">4+4 (E1, E3–4, Ee)</td><td rowspan="1" colspan="1">2+2 (E3, F1)</td></tr><tr><td rowspan="1" colspan="1">Ungual inner unpaired teeth</td><td rowspan="1" colspan="1">0–2</td><td rowspan="1" colspan="1">1–2</td><td rowspan="1" colspan="1">0</td><td rowspan="1" colspan="1">2</td><td rowspan="1" colspan="1">0–1 (tiny)</td><td rowspan="1" colspan="1">0</td><td rowspan="1" colspan="1">2</td></tr><tr><td rowspan="1" colspan="1">Teeth in unguiculus</td><td rowspan="1" colspan="1">present</td><td rowspan="1" colspan="1">present</td><td rowspan="1" colspan="1">present</td><td rowspan="1" colspan="1">present</td><td rowspan="1" colspan="1">present</td><td rowspan="1" colspan="1">present</td><td rowspan="1" colspan="1">present</td></tr><tr><td rowspan="1" colspan="1">Smooth chaetae on tibiotarsi</td><td rowspan="1" colspan="1">present</td><td rowspan="1" colspan="1">absent</td><td rowspan="1" colspan="1">present</td><td rowspan="1" colspan="1">absent</td><td rowspan="1" colspan="1">absent</td><td rowspan="1" colspan="1">present</td><td rowspan="1" colspan="1">present</td></tr><tr><td rowspan="1" colspan="1">Smooth chaetae on trochanteral organ</td><td rowspan="1" colspan="1">15</td><td rowspan="1" colspan="1">15</td><td rowspan="1" colspan="1">12–20</td><td rowspan="1" colspan="1">25–32</td><td rowspan="1" colspan="1">16–22</td><td rowspan="1" colspan="1">18–21</td><td rowspan="1" colspan="1">17–18</td></tr><tr><td rowspan="1" colspan="1">Chaetae on ventral tube</td><td rowspan="1" colspan="1"/><td rowspan="1" colspan="1"/><td rowspan="1" colspan="1"/><td rowspan="1" colspan="1"/><td rowspan="1" colspan="1"/><td rowspan="1" colspan="1"/><td rowspan="1" colspan="1"/></tr><tr><td rowspan="1" colspan="1">anterior face</td><td rowspan="1" colspan="1">8+8</td><td rowspan="1" colspan="1">?</td><td rowspan="1" colspan="1">7–9+7–9</td><td rowspan="1" colspan="1">9+9</td><td rowspan="1" colspan="1">6+6</td><td rowspan="1" colspan="1">7+7</td><td rowspan="1" colspan="1">5+5</td></tr><tr><td rowspan="1" colspan="1">posterior face</td><td rowspan="1" colspan="1">16</td><td rowspan="1" colspan="1">?</td><td rowspan="1" colspan="1">12</td><td rowspan="1" colspan="1">23</td><td rowspan="1" colspan="1">10–11+10–11</td><td rowspan="1" colspan="1">7–8+7–8</td><td rowspan="1" colspan="1">?</td></tr><tr><td rowspan="1" colspan="1">lateral flap</td><td rowspan="1" colspan="1">?</td><td rowspan="1" colspan="1">?</td><td rowspan="1" colspan="1">11–12+11–12</td><td rowspan="1" colspan="1">12+12</td><td rowspan="1" colspan="1">11+11</td><td rowspan="1" colspan="1">11+11</td><td rowspan="1" colspan="1">11+11</td></tr><tr><td rowspan="1" colspan="1">Chaetae on manubrium</td><td rowspan="1" colspan="1">3+3</td><td rowspan="1" colspan="1">4+4</td><td rowspan="1" colspan="1">4+4</td><td rowspan="1" colspan="1">4+4</td><td rowspan="1" colspan="1">3+3</td><td rowspan="1" colspan="1">5+5</td><td rowspan="1" colspan="1">3+3</td></tr><tr><td rowspan="1" colspan="1">Number of spines on dens</td><td rowspan="1" colspan="1">4–7</td><td rowspan="1" colspan="1">3–6</td><td rowspan="1" colspan="1">4–6</td><td rowspan="1" colspan="1">4–6</td><td rowspan="1" colspan="1">3–5</td><td rowspan="1" colspan="1">4–5</td><td rowspan="1" colspan="1">4–5</td></tr><tr><td rowspan="1" colspan="1">Ecology</td><td rowspan="1" colspan="1">leaf litter, forests, tea field</td><td rowspan="1" colspan="1">leaf litter, soil, roots, tree bark</td><td rowspan="1" colspan="1">cave</td><td rowspan="1" colspan="1">cave</td><td rowspan="1" colspan="1">cave</td><td rowspan="1" colspan="1">inside the bark of Sago palm trees</td><td rowspan="1" colspan="1">leaf litter, humus</td></tr><tr><td rowspan="1" colspan="1">Distribution</td><td rowspan="1" colspan="1">Chiang mai</td><td rowspan="1" colspan="1">Chiang mai</td><td rowspan="1" colspan="1">Phangnga</td><td rowspan="1" colspan="1">Suratthani</td><td rowspan="1" colspan="1">Trang</td><td rowspan="1" colspan="1">Phathalung</td><td rowspan="1" colspan="1">Pathum Thani</td></tr><tr><td rowspan="1" colspan="1">Sources (1906–2025)</td><td rowspan="1" colspan="1">Börner (1906), Mari-Mutt (1977) Prabhoo 1971 Yoshii and Suhardjono 1989 Cipola et al. 2016, Jantarit et al. 2016</td><td rowspan="1" colspan="1">Mari-Mutt 1985, Cipola et al. 2016</td><td rowspan="1" colspan="1">Jantarit and Sangsiri 2020</td><td rowspan="1" colspan="1"/><td rowspan="1" colspan="1">Jantarit et al. 2025</td><td rowspan="1" colspan="1"/><td rowspan="1" colspan="1">This study</td></tr></tbody></table></table-wrap></tp:treatment-sec><ref-list><ref id="B13488683"><element-citation xmlns:xlink="http://www.w3.org/1999/xlink" publication-type="article" xlink:type="simple"><person-group person-group-type="author"><name name-style="western"><surname>Jantarit</surname><given-names>Sopark</given-names></name><name name-style="western"><surname>Sangsiri</surname><given-names>Tawin</given-names></name></person-group><year>2020</year><article-title>Two new species of <italic><tp:taxon-name><tp:taxon-name-part taxon-name-part-type="genus" reg="Alloscopus">Alloscopus</tp:taxon-name-part></tp:taxon-name></italic> from caves in Thailand, with a key to world species of the genus (<tp:taxon-name><tp:taxon-name-part taxon-name-part-type="superclass">Hexapoda</tp:taxon-name-part></tp:taxon-name>: <tp:taxon-name><tp:taxon-name-part taxon-name-part-type="order">Collembola</tp:taxon-name-part></tp:taxon-name>)</article-title><source>Raffles Bulletin of Zoology</source><volume>35</volume><fpage>48</fpage><lpage>60</lpage></element-citation></ref><ref id="B13488572"><element-citation xmlns:xlink="http://www.w3.org/1999/xlink" publication-type="article" xlink:type="simple"><person-group person-group-type="author"><name name-style="western"><surname>Jantarit</surname><given-names>Sopark</given-names></name><name name-style="western"><surname>Manee</surname><given-names>Nongnapat</given-names></name><name name-style="western"><surname>Nilsai</surname><given-names>Areeruk</given-names></name><name name-style="western"><surname>Mitpuangchon</surname><given-names>Natrada</given-names></name><name name-style="western"><surname>Pimsai</surname><given-names>Awatsaya</given-names></name></person-group><year>2025</year><article-title>Two new species of the genus <italic><tp:taxon-name><tp:taxon-name-part taxon-name-part-type="genus" reg="Alloscopus">Alloscopus</tp:taxon-name-part></tp:taxon-name></italic> Börner, 1906 (<tp:taxon-name><tp:taxon-name-part taxon-name-part-type="order">Collembola</tp:taxon-name-part></tp:taxon-name>, <tp:taxon-name><tp:taxon-name-part taxon-name-part-type="family">Orchesellidae</tp:taxon-name-part></tp:taxon-name>, <tp:taxon-name><tp:taxon-name-part taxon-name-part-type="subfamily">Heteromurinae</tp:taxon-name-part></tp:taxon-name>) from southern Thailand</article-title><source>ZooKeys</source><volume>1245</volume><fpage>357</fpage><lpage>381</lpage><uri xlink:type="simple">https://zookeys.pensoft.net/article/148100/</uri><pub-id pub-id-type="doi">10.3897/zookeys.1245.148100</pub-id></element-citation></ref><ref id="B13798457"><element-citation xmlns:xlink="http://www.w3.org/1999/xlink" publication-type="article" xlink:type="simple"><person-group person-group-type="author"><name name-style="western"><surname>Börner</surname><given-names>C.</given-names></name></person-group><year>1906</year><article-title>Das System der Collembolen nebst Beschreibung neuer Collembolen des Hamburger Naturhistorischen Museums</article-title><source>Mitteilungen aus den Naturhistorischen Museum in Hamburg</source><volume>23</volume><fpage>147</fpage><lpage>188</lpage><pub-id pub-id-type="doi">10.5281/zenodo.16557820</pub-id></element-citation></ref><ref id="B13798543"><element-citation xmlns:xlink="http://www.w3.org/1999/xlink" publication-type="book" xlink:type="simple"><person-group person-group-type="author"><name name-style="western"><surname>Good</surname><given-names>R.</given-names></name></person-group><year>1974</year><source>The geography of flowering plants</source><edition>4th</edition><publisher-name>Longman Group</publisher-name><publisher-loc>London</publisher-loc></element-citation></ref><ref id="B13798569"><element-citation xmlns:xlink="http://www.w3.org/1999/xlink" publication-type="article" xlink:type="simple"><person-group person-group-type="author"><name name-style="western"><surname>Kottek</surname><given-names>Markus</given-names></name><name name-style="western"><surname>Grieser</surname><given-names>Jürgen</given-names></name><name name-style="western"><surname>Beck</surname><given-names>Christoph</given-names></name><name name-style="western"><surname>Rudolf</surname><given-names>Bruno</given-names></name><name name-style="western"><surname>Rubel</surname><given-names>Franz</given-names></name></person-group><year>2006</year><article-title>World Map of the Köppen-Geiger climate classification updated</article-title><source>Meteorologische Zeitschrift</source><volume>15</volume><issue>3</issue><fpage>259</fpage><lpage>263</lpage><pub-id pub-id-type="doi">10.1127/0941-2948/2006/0130</pub-id></element-citation></ref></ref-list></tp:taxon-treatment>
