# Supplementary material for: Alloscopus ramanai sp. nov. (Orchesellidae, Heteromurinae), a new Collembola species from central Thailand, with complete mitochondrial genome and phylogenetic placement
Source: Biodivers Data J. 2026 Jan 23;14:e173157. doi: 10.3897/BDJ.14.e173157 (PMC12859647; doi:10.3897/BDJ.14.e173157)
Supplement: Supplementary material 1 — Mitochondrial genome features [file bdj-14-e173157-s001.xlsx]

## Sheet: Sheet1
Table 1: Features of the mitochondrial genome of Alloscopus rama sp. nov.
(Mitogenome length = 14,757 bp)
Start	Stop	Feature	Name
1	999	CDS	nad2
998	1065	tRNA	trnW(tca)
1128	1065	tRNA	trnC(gca)
1195	1129	tRNA	trnY(gta)
<1197	2735	CDS	cox1
2731	2793	tRNA	trnL2(taa)
2794	3483	CDS	cox2
3482	3552	tRNA	trnK(ctt)
3552	3615	tRNA	trnD(gtc)
3625	3792	CDS	atp8
3786	4466	CDS	atp6
4470	5258	CDS	cox3
5261	5321	tRNA	trnG(tcc)
5322	5663	CDS	nad3
5662	5722	tRNA	trnA(tgc)
5722	5787	tRNA	trnR(tcg)
5796	5860	tRNA	trnN(gtt)
5861	5928	tRNA	trnS1(gct)
5929	5992	tRNA	trnE(ttc)
6054	5991	tRNA	trnF(gaa)
7762	6050	CDS	nad5
7826	7763	tRNA	trnH(gtg)
9170	7827	CDS	nad4
9437	9177	CDS	nad4l
9455	9519	tRNA	trnT(tgt)
9583	9520	tRNA	trnP(tgg)
9585	10061	CDS	nad6
10061	11194	CDS	cob
11193	11263	tRNA	trnS2(tga)
12195	11269	CDS	nad1
12279	12217	tRNA	trnL1(tag)
12961	12280	rRNA	l-rRNA
13531	13466	tRNA	trnV(tac)
14207	13532	rRNA	s-rRNA
14559	14621	tRNA	trnI(gat)
14692	14625	tRNA	trnQ(ttg)
14690	14757	tRNA	trnM(cat)
