# Supplementary material for: Alloscopus ramanai sp. nov. (Orchesellidae, Heteromurinae), a new Collembola species from central Thailand, with complete mitochondrial genome and phylogenetic placement
Source: Biodivers Data J. 2026 Jan 23;14:e173157. doi: 10.3897/BDJ.14.e173157 (PMC12859647; doi:10.3897/BDJ.14.e173157)
Supplement: Supplementary material 2 — GenBank accession numbers [file bdj-14-e173157-s002.xlsx]

## Sheet: Sheet1
Table 2 : GenBank accession numbers of COI, 16S rRNA, and 28S rRNA sequences for all Collembola taxa included in the maximum-likelihood phylogeny of this study
Species	COI	28S rRNA	16S rRNA
Akabosia matsudoensis	KM978343.1	KM978334.1	KM978387.1
Alloscopus bannaensis	OK037063.1	MH600062.1	MH602411.1
Callyntrura guangdongensis	KM978391.1	KM978336.1	KM978382.1
Ceratophysella denticulata	HM375918.1	LK024299.1	LC222052.1
Dicranocentrus wangi	MK431895.1	KC236273.1	KC236192.1
Folsomia candida	KF592092.1	JN981046.1	KF591920.1
Folsomia quadrioculata	MN679188.1	KY230853.1	KC236199.1
Harlomillsia oculata	MT308650.1	MT308793.1	MT308883.1
Heteromurus nitidus	MT611220.1	KY230808.1	KC291493.1
Homidia similis	KJ781674.1	KJ873328.1	KY468361.1
Hypogastrura reticulata	LC031904.1	LC222079.1	LC222065.1
Orchesella cincta	MF603383.1	LK024376.1	JN970973.1
Orchesella flavescens	OZ035959.1	LK024378.1	-
Orchesella villosa	EU016195.1	KY230825.1	AY555550.1
Parisotoma notabilis	MF611357.1	LK024393.1	JN970975.1
Paronellides praefectus	KY052898.1	KY052896.1	KY052892.1
Pseudoparonella tanimbarensis	KM978393.1	KM978340.1	KM978384.1
Seira phrathongensis	PP191133.1	-	-
Tomocerus nigrus	KF592118.1	KF592012.1	KF591934.1
Tomocerus ocreatus	KF592127.1	KF592028.1	KF591941.1
Tomocerus ocreatus	-	KF592041.1	KF591929.1
